# Supplementary material for: Curdlan Incorporation Enhances the Cooking, Rheological, and Textural Attributes of Thermally Sterilized Rice Noodles
Source: Foods. 2025 Feb 17;14(4):674. doi: 10.3390/foods14040674 (PMC11854599; doi:10.3390/foods14040674)
Supplement: Supplementary file 1 [file foods-14-00674-s001.zip]

Archive with 1 entries (1 files):
- foods-3417985-supplementary.pdf
